# Supplementary material for: Identification of selective sweeps reveals divergent selection between Chinese Holstein and Simmental cattle populations
Source: Genet Sel Evol. 2016 Oct 6;48:76. doi: 10.1186/s12711-016-0254-5 (PMC5054554; doi:10.1186/s12711-016-0254-5)
Supplement: Supplementary file 5 — 10.1186/s12711-016-0254-5 The top 5 genetically closest populations to Chinese Holstein and Simmental individuals in breed assignment analyses. [file 12711_2016_254_MOESM5_ESM.xlsx]

## Sheet: Hol
User_individual	Reference_population	Average_distance	Min_distance	Max_distance
HOL1	HOL	0.294698	0.261402	0.313848
HOL1	PRP	0.313285	0.305351	0.321646
HOL1	BPN	0.322971	0.317791	0.337204
HOL1	MAR	0.323399	0.319849	0.330951
HOL1	PMT	0.323712	0.320105	0.330088
HOL2	HOL	0.290581	0.19397	0.314102
HOL2	PRP	0.31472	0.306863	0.323265
HOL2	PMT	0.323057	0.320463	0.327193
HOL2	BPN	0.32336	0.318407	0.34151
HOL2	NRC	0.323377	0.318175	0.329655
HOL3	HOL	0.294637	0.233917	0.324601
HOL3	PRP	0.318475	0.308027	0.326986
HOL3	BPN	0.327091	0.321373	0.342531
HOL3	PMT	0.327615	0.322793	0.333192
HOL3	NRC	0.32804	0.321898	0.333315
HOL4	HOL	0.293322	0.238954	0.317372
HOL4	PRP	0.315589	0.305751	0.321973
HOL4	BPN	0.323721	0.31842	0.339507
HOL4	NRC	0.324434	0.317553	0.334081
HOL4	PMT	0.324653	0.320593	0.32854
HOL5	HOL	0.292461	0.194325	0.316684
HOL5	PRP	0.308708	0.296366	0.318229
HOL5	BPN	0.318608	0.3125	0.338428
HOL5	NRC	0.319154	0.313982	0.328894
HOL5	PMT	0.319194	0.315344	0.322483
HOL6	HOL	0.292192	0.23153	0.316453
HOL6	PRP	0.311908	0.306049	0.317903
HOL6	BPN	0.319799	0.315686	0.334416
HOL6	NRC	0.320889	0.313893	0.33071
HOL6	PMT	0.321299	0.317258	0.325711
HOL7	HOL	0.302217	0.269399	0.318501
HOL7	PRP	0.311764	0.304831	0.320382
HOL7	BPN	0.320937	0.316188	0.33307
HOL7	PMT	0.321183	0.317744	0.324872
HOL7	MAR	0.321728	0.318439	0.33242
HOL8	HOL	0.292502	0.246076	0.31558
HOL8	PRP	0.311573	0.303344	0.321172
HOL8	BPN	0.320891	0.315392	0.33829
HOL8	PMT	0.321006	0.317244	0.32608
HOL8	MAR	0.321029	0.314846	0.330758
HOL9	HOL	0.292857	0.223687	0.322528
HOL9	PRP	0.316887	0.309161	0.325659
HOL9	BPN	0.326164	0.32222	0.340912
HOL9	MAR	0.326284	0.32307	0.336968
HOL9	PMT	0.326396	0.323481	0.330622
HOL10	HOL	0.294567	0.264218	0.312502
HOL10	PRP	0.310448	0.302864	0.319186
HOL10	NRC	0.318674	0.315821	0.324586
HOL10	PMT	0.319514	0.3152	0.323771
HOL10	BPN	0.319799	0.315222	0.33855
HOL11	HOL	0.29635	0.224031	0.312993
HOL11	PRP	0.309177	0.299574	0.318663
HOL11	BPN	0.318757	0.312371	0.337065
HOL11	MAR	0.319999	0.316311	0.32877
HOL11	PMT	0.32062	0.318342	0.323792
HOL12	HOL	0.295992	0.258649	0.321349
HOL12	PRP	0.316178	0.308404	0.323268
HOL12	PMT	0.325381	0.322475	0.329315
HOL12	NRC	0.326012	0.322882	0.333811
HOL12	MAR	0.326269	0.32021	0.332305
HOL13	HOL	0.291296	0.241909	0.317624
HOL13	PRP	0.314223	0.303823	0.32306
HOL13	BPN	0.322884	0.31746	0.338687
HOL13	PMT	0.323932	0.31959	0.329828
HOL13	CHA	0.324015	0.318178	0.32691
HOL14	HOL	0.291352	0.240284	0.314983
HOL14	PRP	0.314814	0.306735	0.322396
HOL14	BPN	0.323284	0.318505	0.341553
HOL14	PMT	0.32355	0.319522	0.326781
HOL14	NRC	0.324086	0.31765	0.332244
HOL15	HOL	0.294139	0.189716	0.318769
HOL15	PRP	0.317896	0.311015	0.324542
HOL15	PMT	0.326756	0.323456	0.330132
HOL15	BPN	0.32713	0.321404	0.344023
HOL15	CHA	0.327354	0.32364	0.330531

## Sheet: Sim
User_individual	Reference_population	Average_distance	Min_distance	Max_distance
SIM1	ABO	0.298955	0.294041	0.304135
SIM1	PMT	0.29974	0.295545	0.303781
SIM1	AUB	0.302756	0.299096	0.311434
SIM1	MAR	0.30282	0.299156	0.312599
SIM1	TAR	0.302884	0.29827	0.311071
SIM2	MON	0.296027	0.290335	0.304859
SIM2	ABO	0.297253	0.289588	0.303678
SIM2	TAR	0.299982	0.296129	0.307144
SIM2	PMT	0.299997	0.297247	0.30281
SIM2	MAR	0.302412	0.297844	0.310424
SIM3	ABO	0.293884	0.289284	0.298864
SIM3	MON	0.295685	0.291141	0.300985
SIM3	TAR	0.297791	0.291931	0.310966
SIM3	AUB	0.300991	0.296339	0.309122
SIM3	PMT	0.301594	0.298072	0.304435
SIM4	ABO	0.296758	0.292671	0.301101
SIM4	MON	0.298097	0.291903	0.30691
SIM4	PMT	0.29904	0.29426	0.301935
SIM4	TAR	0.300389	0.29648	0.313276
SIM4	MAR	0.300413	0.296385	0.308242
SIM5	MON	0.294867	0.288592	0.301858
SIM5	ABO	0.296492	0.29101	0.301526
SIM5	TAR	0.300044	0.294183	0.306375
SIM5	PMT	0.301729	0.296416	0.305404
SIM5	AUB	0.303349	0.298784	0.308907
SIM6	ABO	0.296475	0.292686	0.30031
SIM6	MON	0.299513	0.294617	0.308049
SIM6	TAR	0.300691	0.295896	0.312372
SIM6	PMT	0.301913	0.298367	0.305106
SIM6	CHA	0.3024	0.298572	0.307655
SIM7	ABO	0.291323	0.285433	0.295338
SIM7	MON	0.293031	0.286635	0.299039
SIM7	TAR	0.296058	0.29068	0.307096
SIM7	AUB	0.299892	0.294746	0.306756
SIM7	GAS	0.301553	0.296738	0.309913
SIM8	MON	0.291037	0.285554	0.296309
SIM8	ABO	0.292307	0.288768	0.296847
SIM8	TAR	0.297369	0.293596	0.305412
SIM8	AUB	0.298102	0.292778	0.305597
SIM8	CHA	0.298592	0.294357	0.303124
SIM9	ABO	0.293606	0.290032	0.298853
SIM9	MON	0.295266	0.289208	0.305178
SIM9	TAR	0.297725	0.29097	0.308029
SIM9	PMT	0.299277	0.295304	0.30544
SIM9	AUB	0.301188	0.296727	0.309166
SIM10	ABO	0.293635	0.288093	0.298285
SIM10	MON	0.296641	0.291019	0.305458
SIM10	TAR	0.29826	0.294426	0.306801
SIM10	GAS	0.301364	0.297078	0.305719
SIM10	AUB	0.301501	0.297999	0.309921
SIM11	ABO	0.29421	0.290265	0.299799
SIM11	MON	0.296576	0.291677	0.300964
SIM11	TAR	0.297318	0.29289	0.308761
SIM11	PMT	0.300644	0.295989	0.304462
SIM11	CHA	0.301372	0.298017	0.307834
SIM12	ABO	0.301133	0.298074	0.306262
SIM12	PMT	0.302372	0.298296	0.307946
SIM12	OUL	0.305888	0.300416	0.313044
SIM12	MAR	0.305978	0.30128	0.315723
SIM12	TAR	0.306592	0.303465	0.317886
SIM13	ABO	0.292805	0.287986	0.299252
SIM13	MON	0.295065	0.290066	0.301614
SIM13	TAR	0.297536	0.291267	0.305633
SIM13	PMT	0.298904	0.29461	0.303859
SIM13	AUB	0.300399	0.296474	0.309127
SIM14	ABO	0.298193	0.293939	0.300561
SIM14	PMT	0.300809	0.29639	0.305284
SIM14	MON	0.301956	0.296326	0.312273
SIM14	MAR	0.302491	0.298193	0.313053
SIM14	TAR	0.303497	0.297883	0.314342
SIM15	ABO	0.297101	0.293232	0.301163
SIM15	TAR	0.299397	0.295132	0.309134
SIM15	MON	0.30001	0.296262	0.307301
SIM15	PMT	0.302587	0.298973	0.306677
SIM15	AUB	0.303104	0.297833	0.311831
