# Supplementary material for: Identification of selective sweeps reveals divergent selection between Chinese Holstein and Simmental cattle populations
Source: Genet Sel Evol. 2016 Oct 6;48:76. doi: 10.1186/s12711-016-0254-5 (PMC5054554; doi:10.1186/s12711-016-0254-5)
Supplement: Supplementary file 8 — 10.1186/s12711-016-0254-5 Overlapping windows between LRH, XP-EHH and FST tests. [file 12711_2016_254_MOESM8_ESM.xlsx]

## Sheet: Sheet1
Chr	Position (Mbp)	Methods
2	69-69.5	XP-EHH (Hol), LRH (Hol)
2	101.5-102	FST, XP-EHH (Hol)
3	54-54.5	FST, XP-EHH (Hol)
3	70-70.5	FST, XP-EHH (Hol)
4	50.5-51	FST, LRH (Sim)
4	51-51.5	FST, LRH (Sim)
5	93.5-94	FST, LRH (Hol)
6	72.5-73	FST, LRH (Sim)
10	37-37.5	FST, LRH (Sim)
13	41.5-42	FST, XP-EHH (Hol)
14	24-24.5	FST, XP-EHH (Hol)
20	44-44.5	FST, XP-EHH (Hol)
21	5.5-6	FST, LRH (Sim)
21	64.5-65	FST, XP-EHH (Hol)
22	23.5-24	FST, XP-EHH (Hol)
22	27.5-28	FST, LRH (Sim)
26	20-20.5	FST, XP-EHH (Hol)
26	21.5-22	FST, XP-EHH (Hol)
26	22-22.5	FST, XP-EHH (Hol)
26	22.5-23	FST, XP-EHH (Hol)
