# Supplementary material for: Identification of selective sweeps reveals divergent selection between Chinese Holstein and Simmental cattle populations
Source: Genet Sel Evol. 2016 Oct 6;48:76. doi: 10.1186/s12711-016-0254-5 (PMC5054554; doi:10.1186/s12711-016-0254-5)
Supplement: Supplementary file 9 — 10.1186/s12711-016-0254-5 Candidate genes used for functional annotation. [file 12711_2016_254_MOESM9_ESM.xlsx]

## Sheet: Holstein
CHR	Position (Mbp)	Genes	Method
2	15.5-16	UBE2E3	LRH
2	112.5-113	WDFY1	LRH
4	0-0.5	VSTM2A	LRH
4	93-93.5	LEP	LRH
4	93.5-94	OPN1SW	LRH
4	94-94.5	UBE2H	LRH
5	19.5-20	ATP2B1	LRH
5	93.5-94	MGST1	LRH
5	110-110.5	H1F0	LRH
5	110.5-111	DDX17	LRH
6	93-93.5	SHROOM3	LRH
6	93.5-94	SEPT11	LRH
6	104.5-105	JAKMIP1	LRH
7	5-5.5	CCDC124	LRH
7	93-93.5	ARRDC3	LRH
7	110-110.5	MIR2465	LRH
7	110.5-111	FER	LRH
8	5-5.5	GALNTL6	LRH
8	8-8.5	C8H8orf74	LRH
8	93-93.5	GRIN3A	LRH
8	94-94.5	CYLC2	LRH
9	81-81.5	MIR2284AA-4	LRH
9	89.5-90	ESR1	LRH
9	91.5-92	LOC510904	LRH
9	92-92.5	CNKSR3	LRH
10	61-61.5	GALK2	LRH
17	18.5-19	NOCT	LRH
17	71.5-72	PES1	LRH
18	16.5-17	SIAH1	LRH
23	7-7.5	COL11A2	LRH
23	7.5-8	CUTA	LRH
24	10-10.5	CDH19	LRH
25	5.5-6	RBFOX1	LRH
28	13.5-14	RET	LRH
28	14.5-15	FAM13C	LRH
29	22.5-23	ANO5	LRH
29	40-40.5	PAG6	LRH
1	79-79.5	LPP	XP-EHH
1	133-133.5	IL20RB	XP-EHH
2	61.5-62	DARS	XP-EHH
2	124.5-125	PTPRU,MECR,SRSF4	XP-EHH
3	8.5-9	SLAMF7,PIFO	XP-EHH
3	54-54.5	LOC512486	XP-EHH
3	59-59.5	WDR63	XP-EHH
3	70-70.5	CRYZ	XP-EHH
4	96.5-97	PLXNA4	XP-EHH
7	26-26.5	ISOC1	XP-EHH
8	54-54.5	GNAQ	XP-EHH
8	69.5-70	GFRA2	XP-EHH
8	78.5-79	SLC28A3	XP-EHH
10	71.5-72	DAAM1	XP-EHH
10	72-72.5	CCDC175,JKAMP,L3HYPDH	XP-EHH
14	24.5-25	LYN,RPS20	XP-EHH
14	25-25.5	SDR16C5,CHCHD7	XP-EHH
15	75-75.5	ALX4	XP-EHH
19	55.5-56	MFSD11	XP-EHH
26	19-19.5	MIR1287,HPS1,PYROXD2	XP-EHH
26	20-20.5	GOT1,CNNM1	XP-EHH
26	21-21.5	HIF1AN	XP-EHH
26	22-22.5	MGEA5,NPM3,FGF8,KCNIP2	XP-EHH
26	22.5-23	NFKB2,GBF1	XP-EHH
26	23-23.5	SUFU,TRIM8	XP-EHH

## Sheet: Simmental
CHR	Position (Mbp)	Genes	Method
1	3-3.5	SOD1	LRH
1	144.5-145	PKNOX1	LRH
2	14-14.5	PDE1A	LRH
2	136-136.5	ATP13A2	LRH
3	16.5-17	SNAPIN	LRH
4	10-10.5	VPS50	LRH
4	39-39.5	HGF	LRH
4	50-50.5	STARD3NL	LRH
4	50.5-51	TARP	LRH
4	51-51.5	WNT2	LRH
6	69-69.5	OCIAD1	LRH
6	69.5-70	USP46	LRH
6	70.5-71	SCFD2	LRH
6	72.5-73	CLOCK	LRH
6	73-73.5	PPAT	LRH
7	72.5-73	UBLCP1	LRH
8	86.5-87	PTPDC1	LRH
8	107.5-108	TRIM32	LRH
10	12-12.5	PARP16	LRH
10	37-37.5	EHD4	LRH
15	27.5-28	APOA1	LRH
15	38.5-39	PSMA1	LRH
18	52.5-53	PVRL2	LRH
20	10-10.5	SERF1A	LRH
20	49.5-50	SS18L2	LRH
21	5.5-6	MIR2362	LRH
22	28.5-29	SHQ1	LRH
22	31.5-32	MITF	LRH
22	32-32.5	FRMD4B	LRH
22	32.5-33	TMF1	LRH
22	33-33.5	FAM19A1	LRH
23	15.5-16	GUCA1A	LRH
24	61.5-62	BCL2	LRH
24	62-62.5	SERPINB5	LRH
26	43.5-44	CPXM2	LRH
26	44-44.5	LHPP	LRH
26	44.5-45	ZRANB1	LRH
26	45.5-46	FANK1	LRH
1	135.5-136	ANAPC13	XP-EHH
3	111-111.5	SFPQ,ZMYM1,ZMYM6	XP-EHH
22	40-40.5	PTPRG	XP-EHH
