# Supplementary material for: Identification of selective sweeps reveals divergent selection between Chinese Holstein and Simmental cattle populations
Source: Genet Sel Evol. 2016 Oct 6;48:76. doi: 10.1186/s12711-016-0254-5 (PMC5054554; doi:10.1186/s12711-016-0254-5)
Supplement: Supplementary file 10 — 10.1186/s12711-016-0254-5 DAVID analyses on candidate genes. [file 12711_2016_254_MOESM10_ESM.xlsx]

## Sheet: Holstein
Category	Term	PValue	Benjamini
GOTERM_MF_DIRECT	GO:0042802~identical protein binding	0.00724335	0.569706
GOTERM_BP_DIRECT	GO:0006114~glycerol biosynthetic process	0.00874896	0.984199
GOTERM_BP_DIRECT	GO:0032496~response to lipopolysaccharide	0.0156361	0.975749
GOTERM_CC_DIRECT	GO:0005769~early endosome	0.0212247	0.835042
GOTERM_BP_DIRECT	GO:0008152~metabolic process	0.0324792	0.994455
GOTERM_CC_DIRECT	GO:0005737~cytoplasm	0.0407722	0.825934
KEGG_PATHWAY	hsa04120:Ubiquitin mediated proteolysis	0.0433325	0.932946
GOTERM_BP_DIRECT	GO:0019221~cytokine-mediated signaling pathway	0.0531885	0.998418
GOTERM_BP_DIRECT	GO:0051092~positive regulation of NF-kappaB transcription factor activity	0.0554428	0.995413
GOTERM_BP_DIRECT	GO:0070979~protein K11-linked ubiquitination	0.0760942	0.998023
GOTERM_MF_DIRECT	GO:0061631~ubiquitin conjugating enzyme activity	0.0811624	0.992624
GOTERM_BP_DIRECT	GO:0035116~embryonic hindlimb morphogenesis	0.086874	0.997819
GOTERM_CC_DIRECT	GO:0005886~plasma membrane	0.0890698	0.926619
GOTERM_MF_DIRECT	GO:0019894~kinesin binding	0.0971307	0.980762

## Sheet: Simmental
Category	Term	PValue	Benjamini
GOTERM_BP_DIRECT	GO:0031100~organ regeneration	0.00686996	0.936548
GOTERM_BP_DIRECT	GO:1902177~positive regulation of oxidative stress-induced intrinsic apoptotic signaling pathway	0.00753475	0.779676
GOTERM_BP_DIRECT	GO:0002576~platelet degranulation	0.0106844	0.76123
GOTERM_BP_DIRECT	GO:0007289~spermatid nucleus differentiation	0.0150146	0.779717
GOTERM_MF_DIRECT	GO:0042802~identical protein binding	0.0151622	0.758499
GOTERM_BP_DIRECT	GO:0009168~purine ribonucleoside monophosphate biosynthetic process	0.0242876	0.860123
GOTERM_CC_DIRECT	GO:0005615~extracellular space	0.0254124	0.881932
GOTERM_BP_DIRECT	GO:0001675~acrosome assembly	0.0261321	0.828865
GOTERM_CC_DIRECT	GO:0031012~extracellular matrix	0.0376753	0.796836
GOTERM_BP_DIRECT	GO:0001819~positive regulation of cytokine production	0.0425809	0.916801
GOTERM_BP_DIRECT	GO:0008089~anterograde axon cargo transport	0.0461996	0.906055
GOTERM_MF_DIRECT	GO:0005515~protein binding	0.0494074	0.905214
GOTERM_BP_DIRECT	GO:0030168~platelet activation	0.0629868	0.944505
GOTERM_BP_DIRECT	GO:0007596~blood coagulation	0.0647878	0.931387
GOTERM_BP_DIRECT	GO:0006144~purine nucleobase metabolic process	0.0694001	0.926868
GOTERM_BP_DIRECT	GO:0043010~camera-type eye development	0.0781771	0.933689
GOTERM_CC_DIRECT	GO:0005654~nucleoplasm	0.080939	0.903203
GOTERM_BP_DIRECT	GO:0045165~cell fate commitment	0.0954915	0.954412
