# Supplementary material for: Identification of selective sweeps reveals divergent selection between Chinese Holstein and Simmental cattle populations
Source: Genet Sel Evol. 2016 Oct 6;48:76. doi: 10.1186/s12711-016-0254-5 (PMC5054554; doi:10.1186/s12711-016-0254-5)
Supplement: Supplementary file 12 — 10.1186/s12711-016-0254-5 Distribution of six components inferred by FlexMix analysis and number of SNPs in each component. [file 12711_2016_254_MOESM12_ESM.xlsx]

## Sheet: Sheet1
Clusters	Fst (mean ± std)	Number of SNPs
Component 1	0.089 ± 0.033	108684
Component 2	0.177 ± 0.079	28979
Component 3	0.019 ± 0.007	140573
Component 4	0.004 ± 0.001	180959
Component 5	0.042 ± 0.015	142992
Component 6	0.009 ± 0.003	129290
